# Supplementary material for: Metabolism of PLTP, CETP, and LCAT on multiple HDL sizes using the Orbitrap Fusion Lumos
Source: JCI Insight. 2021 Feb 8;6(3):e143526. doi: 10.1172/jci.insight.143526 (PMC7934878; doi:10.1172/jci.insight.143526)
Supplement: Supplemental Tables 1-5 [file jciinsight-6-143526-s093.xlsx]

## Sheet: SupplTable1
Supplemental Table 1: Pool sizes (mg) for ApoA1, ApoE, LCAT, CETP, and PLTP across 5 HDL sizes
		Particiant ID#
Protein	HDL Fraction	1	2	3	4	5	6		AVG	SD
ApoA1	a0	30.077	19.3678	28.584	13.7106	7.09676	28.2689		21.1842	9.39832
	a1	396.514	274.893	311.855	118.246	177.462	708.317		331.214	209.291
	a2	2585.55	2003.39	2129.56	1703.13	671.028	2107.91		1866.76	651.014
	a3	2076.21	3206.84	2207.52	1797.5	2693.52	2153.18		2355.79	508.18
	preb	116.475	81.2947	75.1554	81.6861	37.7418	44.4238		72.7961	28.6302
	total HDL	5204.82	5585.79	4752.68	3714.27	3586.84	5042.1		4647.75	818.984
ApoE	a0	45.6101	26.8686	55.7186	48.1464	46.8148	49.7233		45.4803	9.77885
	a1	92.9497	117.199	105.329	63.9761	97.1704	104.408		96.8387	18.1058
	a2	94.0126	80.1636	84.6276	104.331	48.8661	46.4965		76.4163	23.7678
	a3	45.4682	55.8367	37.0035	50.0191	33.7299	22.1647		40.7037	12.2025
	preb	2.05836	3.01311	1.33762	2.74584	1.55534	0.779324		1.91493	0.856644
	total HDL	280.099	283.081	284.017	269.219	228.137	223.572		261.354	28.035
LCAT	a0	1.01071	0.446997	0.772315	0.390459	0.277625	0.483572		0.563613	0.273945
	a1	0.919448	0.769437	0.773988	0.320576	0.427532	0.632613		0.640599	0.228046
	a2	1.79804	1.30921	1.82373	1.99628	0.707232	2.40527		1.67329	0.590615
	a3	8.39747	7.60238	9.58799	7.30079	8.53857	8.21198		8.2732	0.801733
	preb	0.923113	1.18164	0.639223	0.386546	0.88939	1.00177		0.836946	0.282172
	total HDL	13.0488	11.3097	13.5972	10.3946	10.8403	12.7352		11.9876	1.31067
CETP	a0	0.451486	0.159373	0.323873	0.0527369	0.1143	0.345822		0.241265	0.155125
	a1	1.20289	0.384903	1.0056	0.209606	0.716389	2.47648		0.999311	0.812982
	a2	4.16313	2.18782	6.72494	2.71427	1.48201	3.49656		3.46145	1.85702
	a3	0.279959	0.20024	0.50359	0.143483	0.141737	0.145133		0.23569	0.141786
	preb	0.00519786	0.0175656	0.00690298	0.00123932	0.00251962	0.001615		0.00584006	0.00614937
	total HDL	6.10266	2.9499	8.5649	3.12133	2.45696	6.46561		4.94356	2.45978
PLTP	a0	0.687951	0.789989	0.92909	0.135594	0.265004	0.334536		0.523694	0.321111
	a1	3.48295	2.90649	4.22592	0.389654	2.48	1.06397		2.42483	1.4555
	a2	2.55987	2.3126	2.49103	1.13302	1.44528	0.959664		1.81691	0.720114
	a3	0.311861	0.425676	0.289469	0.102292	0.158604	0.049171		0.222846	0.143056
	preb	0.0143366	0.0121367	0.00732824	0.0115167	0.00882247	0.00649372		0.0101057	0.00304707
	total HDL	7.05697	6.44689	7.94284	1.77208	4.35771	2.41384		4.99839	2.54971

## Sheet: SupplTable2
Supplemental Table 2: Stable isotope labeled peptides for absolute quantification
Protein	Peptide	z	m/z
APOA1	THLAPYSDEL[R]	3	437.89
APOE	LGPLVEQG[R]	2	489.784
LCAT	SSGLVSNAPGVQI[R]	2	697.885
CETP	ASYPDITGE[K]	2	544.771
PLTP	AVEPQLQEEE[R]	3	664.328
Arginines were labeled with 13C8,15N2 [R] and lysines with 13C6,15N2 [K]

## Sheet: SupplTable3
Supporting Information Table 3: Targeted MS spectral library. The mass shift of the heavy peptide corresponds to the D3-label of one leucine per peptide
APOA1	z	ion type	m/z	Label	Isolation m/z	RT start (Lumos)	RT end (Lumos)
THLAPYSDELR	3	precursor	434.554	light	435.561	9.5	11.5
THLAPYSDELR	3	precursor	436.567	heavy
THL	1	b3	352.198	light
THL	1	b3	355.217	heavy
ELR	1	y3	417.246	light
ELR	1	y3	420.264	heavy
THLA	1	b4	423.235	light
THLA	1	b4	426.254	heavy
THLAP	1	b5	520.288	light
THLAP	1	b5	523.307	heavy
DELR	1	y4	532.273	light
DELR	1	y4	535.291	heavy
AKPALEDLR	3	precursor	338.198	light	339.204	8	11.5
AKPALEDLR	3	precursor	340.21	heavy
ED	1	y2	288.203	light
ED	1	y2	291.222	heavy
ALED	1	y4	532.273	light
ALED	1	y4	535.291	heavy
VKDLATVYVDVLK	3	precursor	488.289	light	489.295	13	15
VKDLATVYVDVLK	3	precursor	490.301	heavy
DVLK	1	y4	474.292	light
DVLK	1	y4	477.311	heavy
VDVLK	1	y5	573.361	light
VDVLK	1	y5	576.38	heavy
YVDVLK	1	y6	736.424	light
YVDVLK	1	y6	739.443	heavy
VKDLAT	1	b6	628.366	light
VKDLAT	1	b6	631.385	heavy
APOE	z	ion type	m/z	Label	Isolation m/z	RT start	RT end
LGPLVEQGR	2	precursor	484.78	light	486.289	10	13
LGPLVEQGR	2	precursor	487.799	heavy
LG	1	b2	171.113	light
LG	1	b2	174.132	heavy
LGP	1	b3	268.166	light
LGP	1	b3	271.184	heavy
LGPL	1	b4	381.25	light
LGPL	1	b4	384.269	heavy
LGPLV	1	b5	480.318	light
LGPLV	1	b5	483.337	heavy
LCAT	z	ion type	m/z	Label	Isolation m/z	RT start	RT end
SSGLVSNAPGVQIR	2	precursor	692.881	light	693.64	11	16
SSGLVSNAPGVQIR	2	precursor	694.399	heavy
SSGL	1	a4	317.182	light
SSGL	1	a4	320.201	heavy
SSGLV	1	a5	416.25	light
SSGLV	1	a5	419.269	heavy
SSGL	1	b4	345.177	light
SSGL	1	b4	348.196	heavy
PLTP	z	ion type	m/z	Label	Isolation m/z	RT start	RT end
GLREVIEK	3	precursor	315.191	light	315.694	8	10
GLREVIEK	3	precursor	316.197	heavy
GLR	1	b3	327.214	light
GLR	1	b3	330.233	heavy
GLRE	1	b4	456.257	light
GLRE	1	b4	459.275	heavy
GLREV	1	b5	555.325	light
GLREV	1	b5	558.344	heavy
CETP	z	ion type	m/z	Label	Isolation m/z	RT start	RT end
AMMLLGQVK	4	precursor	495.777	light	497.287	13	15
AMMLLGQVK	4	precursor	498.796	heavy
LGQVK	1	y5	544.345	light
LGQVK	1	y5	547.364	heavy
LLGQVK	1	y6	657.429	light
LLGQVK	1	y6	660.448	heavy
MLLGQVK	1	y7	788.47	light
MLLGQVK	1	y7	791.489	heavy

## Sheet: SuppTable4
Supplemental Table 4. Kinetic parameters of PLTP, CETP, and LCAT on different HDL sizes
		FCR (pools/day)				Production Rate (mg/kg/day)
		HDL size				HDL size
Protein	Participant ID	a0	a1	a2		a0	a1	a2
PLTP	1	0.99072	0.54216	0.67344		0.00814675	0.0224822	0.0205412
	2	1.30392	0.83856	0.94944		0.00955783	0.0226431	0.0203471
	3	0.60456	1.09488	1.2024		0.00627798	0.0517605	0.033471
	4	0.55032	1.05336	0.89232		0.00085607	0.00456571	0.0112036
	5	0.80064	0.86832	0.98856		0.0024802	0.0247276	0.0164548
	6	0.1476	0.73032	0.60264		0.00067047	0.0106516	0.00796307
	Average	0.73296	0.8546	0.8848		0.00466488	0.0228051	0.0183301
	SD	0.397368	0.205305	0.219161		0.00384452	0.0162642	0.00894408
CETP	1	-	1.12752	1.27248		-	0.0161163	0.0630444
	2	-	0.4668	0.67272		-	0.00164567	0.0136709
	3	-	0.74616	1.02144		-	0.00842339	0.0767223
	4	-	0.85728	1.4748		-	0.00200016	0.0444116
	5	-	1.84152	1.72824		-	0.0152257	0.0293711
	6	-	0.76752	0.70776		-	0.0261913	0.0340916
	Average	-	0.9678	1.14624		-	0.0116004	0.043552
	SD	-	0.477776	0.423007		-	0.00946344	0.0230844
		a2	a3	pb		a2	a3	pb
LCAT	1	0.57912	0.54048	0.32784		0.0124174	0.0540801	0.00359314
	2	0.45264	0.9972	0.93624		0.00550265	0.0703164	0.0102504
	3	0.18864	0.42144	0.3396		0.00383222	0.0451232	0.00242699
	4	0.54792	0.77832	0.56472		0.0121797	0.0631385	0.0024482
	5	0.93336	0.95424	0.948		0.00760871	0.093545	0.00968381
	6	0.42168	0.42264	0.31248		0.0139907	0.0477619	0.00430356
	Average	0.52056	0.68572	0.57148		0.00925522	0.0623275	0.00545102
	SD	0.244599	0.259941	0.301686		0.00417559	0.0179732	0.00357437

## Sheet: SupplTable5
Supplemental Table 5: Clinical Data
Participant ID#	Gender	Race	Age	Height (m)	Weight (kg)	BMI (kg/m2)	Glucose (mg/dl)	TG (mg/dL)	Total-C (mg/dL)	LDL-C (mg/dL)	HDL-C (mg/dL)	ApoA1 (mg/dL)	Time points
1	female	white	40	1.6775	86.1086	30.6	91	139	219	147	44	161.137	0.5, 1, 1.5, 2, 3, 4, 6, 10, 12, 14, 16, 18, 22, 70 hr.
2	male	white	39	1.8537	110.303	32.1	92	138	176	103	45	138.951	0.5, 1.5, 2, 3, 4, 6, 8, 10, 12, 14, 16, 18, 22, 70 hr.
3	male	black	48	1.75411	91.6918	29.8	84	64	171	116	42	136.179	0, 0.5, 1, 1.5, 2, 4, 6, 8, 10, 12, 14, 18, 22, 70 hr.
4	male	white	49	1.72919	94.1884	31.5	78	262	158	82	24	107.66	0, 2, 4, 6, 12, 18, 22, 70 hr.
5	female	black	33	1.70245	85.7909	29.6	86	50	142	95	37	107.075	0.5, 2, 4, 6, 12, 18, 22, 70 hr.
6	female	white	25	1.68878	75.5777	26.5	84	54	132	73	48	159.557	0, 2, 4, 6, 12, 18, 22, 70 hr.
Avg (SD)	3 females 3 males	4 white 2 black	39 (9)	1.73 (0.06)	91 (12)	30 (2)	86 (5)	118 (82)	166 (31)	103 (26)	40 (9)	135 (24)
